# Supplementary material for: Advances in psoriasis and gut microorganisms with co-metabolites
Source: Front Microbiol. 2023 Nov 16;14:1192543. doi: 10.3389/fmicb.2023.1192543 (PMC10687559; doi:10.3389/fmicb.2023.1192543)
Supplement: Supplementary file 2 [file Table_2.XLSX]

## Sheet: Sheet1
region	health expenditure (%GDP)
Argentina	7.548
Bolivia	6.86
Brazil	11.77
Chile	8.52
Colombia	5.91
Costa Rica	7.55
Dominican Republic	6.16
Ecuador	8.38
EI Salvador	6.95
Guatemala	5.82
Honduras	8.4
Mexico	5.46
Nicaragua	8.74
Panama	7.26
Paraguay	8.02
Peru	5.14
Uruguay	9.06
Venezuela,RB	3.21
